# Supplementary material for: Gamabufotalin induces a negative feedback loop connecting ATP1A3 expression and the AQP4 pathway to promote temozolomide sensitivity in glioblastoma cells by targeting the amino acid Thr794
Source: Cell Prolif. 2019 Nov 20;53(1):e12732. doi: 10.1111/cpr.12732 (PMC6985666; doi:10.1111/cpr.12732)
Supplement: Supplementary file 7 [file CPR-53-e12732-s007.xlsx]

## Sheet: U87 and U118
Table S2. Target proteins of CS-6 captured by Target fishing experiment in U87 or U118.
U87		U118
Q7Z794		P15924
M0R116	ATP1A3	Q04695
M0R1E7		Q5JP53
H3BTN5		F5H8K9
P31151		P22735
Q5HY54		H0YKS4
P01040		Q6UWP8
G3V1B3		E9PCY7
B5MCW2		C9K0U8
Q00839-2		F2Z388
P05089		O75342
H3BM89		C9J4Z3
H0YH80		P01877
A8MUD9		M0QZK8
Q92841-1		E9PQW4
P49748-2		F8VYV2
H0Y9R4		E9PRA5	ATP1A4
P01857		E5RJH3
P01859		G3V1U5
F8VVM2		H7C469
P0CG05		C9J0E4
H0Y9Y4		P08670
D6RA32		P05089-3
F8VZ45		J3KRG2
P22626-2		J3QR55
Q71UI9-2		H3BU31
P46779-4		P0CF74
Q1JUQ5		F8W1N5
P51991-2		E9PQ96
P25705-2		B8ZZK4
F5H1V1		K7EK77
H0YEN5		Q9NZE6
E9PLJ3		H3BUK8
P01876		J3KT73
H7C5E8		B7Z2E6
P10599		Q6NVV1
B4DKM5		D6RAU2
Q7L014		P01833
B5MCP9		F8W914
P35579-2		P20930
E9PP36		F5H0C7
E5RID6		B7Z3I9
C9J9W2		B1AHF3
H0YLE8		O75339
K7EN82		O94808
F8WDT8		P35232
E7END7		F8W0V1
E9PLD0		E5RHH1
F6UXX1		J3KSC4
P28072		E9PIA9
P05023		Q9H334-2
M0QZC5		E7ERV9
O14556		Q9UGL9
Q13428-5		Q9Y5K6
F8VPF3		P04259
D6RD47		Q08554-2
Q5T4L4		Q6KB66-2
G5E9R3		P25311
Q96DA6-2		P31944
E9PND2		P02788-2
Q8WUM4		Q5JR95
B4DSQ1		E9PKE3
Q5T8U2		P04040
O43852-12		Q13835-2
C9JI87		E7ETD7
E5RGH4		Q16610-2
F8WD96		F5H3X6
B5MCT8		Q8TDN6
F5H6B1		J3KTJ3
O75223-3		Q08188
Q8NC51-4		P29508-2
J3KRE2		Q14574-2
H3BNC1		J3QSA3
V9GYZ6		K7EQQ9
D6RBK0		G8JLG2
E9PJF0		Q6ZVX7
F5H895		G3V3U4
J3KSJ0		F8W6P5
A6NIW5		H7BY36
A6NP52		Q5JQ13
F5H4D6		E9PS50
P31942-6		Q5T7C4
Q8TDS5		Q5VVC9
Q5T3N1		Q8WVV4
C9J4S4		E9PJD9
B7Z4L4		F5GXH2
H7C086		P23490
G5EA52		I7HJJ0
A6NDV3		C9IZL7
A6NLN1		P06748-3
B4E0K5		P01834
C9J3N8		Q96HU8
E5RJU9		C9JA05
F5H7I4		P23246-2
F8WBE6		E7EX53
H0YG22		M0QZN2
I3L0K7		F8W7S5
K7ESE8		P59665
Q71U36-2		P69905
P10589
Q5QP23
F8VNY2
M0R019
P04259
F5H3X6
Q08554-2
P25311
Q6KB66-2
Q8TDN6
E9PKE3
Q13835-2
J3QSA3
F8W7S5
P23246-2
Q08188
Q5JR95
P01834
E9PS50
P06748-3
P02788-2
P31944
E7ETD7
F8W6P5
F5GXH2
K7EQQ9
Q5T7C4
P59665
Q5VVC9
J3KTJ3
H7BY36
C9IZL7
Q6ZVX7
G8JLG2
Q16610-2
Q5JQ13
Q8WVV4
P29508-2
I7HJJ0
Q96HU8
E9PJD9
M0QZN2
Q14574-2
P69905
G3V3U4
P23490
C9JA05
E7EX53
P04040
